# Supplementary material for: Metagenomes and metagenome-assembled genomes from tidal lagoons at a New York City waterfront park
Source: PeerJ. 2025 Sep 30;13:e20081. doi: 10.7717/peerj.20081 (PMC12493711; doi:10.7717/peerj.20081)
Supplement: Supplemental Information 1 [file peerj-13-20081-s001.csv]

	bin	Taxonomy	Completeness	Contamination	Completeness_Model_Used	Translation_Table_Used	Coding_Density	Contig_N50	Average_Gene_Length	Genome_Size	GC_Content	Total_Coding_Sequences	Additional_Notes	CUBHE	CUB	dCUB	CPB	ConsistencyHE	LowerCI	UpperCI	d	nHE	nGenes	NumContigs	AvgContigLen
1	A01_CKDN240018928_scaffolds.fasta_bin.19	d__Bacteria;p__Proteobacteria;c__Gammaproteobacteria;o__Pseudomonadales;f__Halieaceae;g__Aequoribacter;s__Aequoribacter	93.64	0.82	Gradient Boost (General Model)	11	0.927	16596	319.821576763485	2737070	0.52	2651	None	0.655720280776928	0.547798630631139	-0.197009711436205	-0.348250406507415	0.544516605186255	3.58614150325192	4.96295199477757	4.21088445136983	46	2455	246	11126.3008130081
2	A01_CKDN240018928_scaffolds.fasta_bin.39	d__Bacteria;p__Proteobacteria;c__Alphaproteobacteria;o__Rhodobacterales;f__Rhodobacteraceae;g__HIMB11;s__	92.87	0.02	Neural Network (Specific Model)	11	0.917	35178	296.314564564565	2577742	0.53	2664	None	0.765453477253182	0.546341324807115	-0.401053595064264	-0.347992091916854	0.533098323641388	1.74305180496909	2.39093312735879	2.03784953595231	39	2570	125	20621.936
3	A01_CKDN240018928_scaffolds.fasta_bin.49	d__Bacteria;p__Bacteroidota;c__Bacteroidia;o__Flavobacteriales;f__Flavobacteriaceae;g__CAJQLB01;s__	90.73	2.06	Neural Network (Specific Model)	11	0.901	20532	325.57519494987	2915144	0.35	2693	None	0.629997814731731	0.53409587057606	-0.179559418896525	-0.387599722658603	0.488106246524989	4.25040951506137	6.02293436865132	5.04878469664808	42	2540	242	12046.0495867769
4	A01_CKDN240018928_scaffolds.fasta_bin.8	d__Bacteria;p__Proteobacteria;c__Alphaproteobacteria;o__Rhodobacterales;f__Rhodobacteraceae;g__Lutimaribacter;s__Lutimaribacter	98.77	0.03	Neural Network (Specific Model)	11	0.918	74885	318.841009894234	3050328	0.61	2931	None	0.742761826046022	0.535509673550546	-0.387018503552604	-0.381727644081065	0.534722488318163	2.02191337659455	2.74910438642178	2.35370653982435	42	2899	68	44857.7647058823
5	A02_CKDN240018929_scaffolds.fasta_bin.18	d__Bacteria;p__Bacteroidota;c__Bacteroidia;o__Flavobacteriales;f__UA16;g__;s__	92.83	1.24	Gradient Boost (General Model)	11	0.932	18636	349.872331519464	2683934	0.6	2389	None	0.617455260007733	0.556616703578787	-0.109300630106467	-0.37717466573452	0.483957086216941	4.61870098750272	6.64096886668242	5.52539552577822	38	2352	225	11928.5955555556
6	A02_CKDN240018929_scaffolds.fasta_bin.19	d__Bacteria;p__Actinobacteriota;c__Acidimicrobiia;o__Acidimicrobiales;f__Ilumatobacteraceae;g__Casp-actino5;s__Casp-actino5	96.25	1.43	Gradient Boost (General Model)	11	0.952	8880	287.75106888361	1903241	0.67	2105	None	0.597539803667868	0.538031136250398	-0.110604504847422	-0.450022800780912	0.473363462299048	5.27281633581968	7.78976160389125	6.39167115086015	39	1981	279	6821.6523297491
7	A02_CKDN240018929_scaffolds.fasta_bin.21	d__Bacteria;p__Proteobacteria;c__Gammaproteobacteria;o__Pseudomonadales;f__Halieaceae;g__Aequoribacter;s__Aequoribacter	92.84	1.13	Gradient Boost (General Model)	11	0.915	22827	318.283116883117	2806970	0.52	2695	None	0.657929458455193	0.547914860324397	-0.20078776119644	-0.346290972310391	0.541172256800833	3.53425022038206	4.88318229070179	4.14665392562226	47	2516	238	11793.9915966387
8	A02_CKDN240018929_scaffolds.fasta_bin.34	d__Bacteria;p__Bacteroidota;c__Bacteroidia;o__Flavobacteriales;f__Schleiferiaceae;g__UBA10364;s__UBA10364	90.06	0.54	Gradient Boost (General Model)	11	0.953	15237	330.50734861846	1764350	0.45	1701	None	0.688432088902846	0.54341360775336	-0.266865752127622	-0.356263401642039	0.50619501930217	2.8904341464864	3.93050273241603	3.36496386445477	35	1572	177	9968.0790960452
9	A02_CKDN240018929_scaffolds.fasta_bin.37	d__Bacteria;p__Proteobacteria;c__Gammaproteobacteria;o__Pseudomonadales;f__Litoricolaceae;g__HIMB30;s__HIMB30	97.43	1.28	Gradient Boost (General Model)	11	0.948	34576	292.586634844869	1931034	0.51	2095	None	0.642051863607592	0.541171336170027	-0.18641143884581	-0.373329604515049	0.535690110834286	3.92480511734509	5.49442321866378	4.63448348429505	47	1982	140	13793.1
10	A02_CKDN240018929_scaffolds.fasta_bin.42	d__Bacteria;p__Proteobacteria;c__Gammaproteobacteria;o__Burkholderiales;f__Methylophilaceae;g__BACL14;s__BACL14	96.82	0.09	Neural Network (Specific Model)	11	0.956	55008	305.127543035994	1219872	0.35	1278	None	0.562342928575589	0.535993206886741	-0.0491605515709736	-0.406239040995551	0.520243997578292	6.6785418110693	10.466250488647	8.3308095378456	40	1244	43	28369.1162790698
11	A02_CKDN240018929_scaffolds.fasta_bin.44	d__Bacteria;p__Bacteroidota;c__Bacteroidia;o__Flavobacteriales;f__Schleiferiaceae;g__UBA10364;s__UBA10364	93.9	1.04	Neural Network (Specific Model)	11	0.933	25881	333.103497164461	2261060	0.41	2116	None	0.602860042613879	0.537267940896762	-0.122084525660765	-0.362665871090674	0.528242764372554	5.08914157167357	7.46072684730172	6.14595724641076	35	2006	173	13069.710982659
12	A02_CKDN240018929_scaffolds.fasta_bin.54	d__Bacteria;p__Proteobacteria;c__Alphaproteobacteria;o__Rhodobacterales;f__Rhodobacteraceae;g__Planktomarina;s__Planktomarina	99.88	0.09	Neural Network (Specific Model)	11	0.921	49232	314.43872255489	2559517	0.55	2505	None	0.665045750675241	0.543037314634524	-0.224677812652397	-0.34216338775863	0.530180298262602	3.37219118083912	4.63692353786467	3.94722987996778	45	2469	89	28758.6179775281
13	A02_CKDN240018929_scaffolds.fasta_bin.55	d__Bacteria;p__Bacteroidota;c__Bacteroidia;o__Flavobacteriales;f__Flavobacteriaceae;g__Polaribacter;s__	95.64	1.32	Neural Network (Specific Model)	11	0.926	16460	309.531363820316	2475105	0.29	2471	None	0.533197758322482	0.513332039970565	-0.038699548839881	-0.502392676253576	0.478264104768031	8.14704088307563	13.5413984307953	10.4556308173489	42	2293	230	10761.3260869565
14	A02_CKDN240018929_scaffolds.fasta_bin.61	d__Bacteria;p__Proteobacteria;c__Alphaproteobacteria;o__Rhodobacterales;f__Rhodobacteraceae;g__Lutimaribacter;s__Lutimaribacter	95.87	0.02	Neural Network (Specific Model)	11	0.917	55265	318.900879566982	3077610	0.61	2956	None	0.742540508531839	0.536395736354315	-0.384314710587774	-0.374311241438287	0.532636078077102	2.02484956091459	2.75292120447583	2.35705109978387	42	2922	88	34972.8409090909
15	A03_CKDN240018930_scaffolds.fasta_bin.19	d__Bacteria;p__Actinobacteriota;c__Acidimicrobiia;o__Acidimicrobiales;f__Ilumatobacteraceae;g__Casp-actino5;s__Casp-actino5	98.15	0.89	Gradient Boost (General Model)	11	0.951	17690	300.621091927205	2026158	0.66	2143	None	0.601627647129469	0.537899877458642	-0.118475151866394	-0.452220690687872	0.488548651734969	5.13108445150247	7.5354253098125	6.20190112584883	39	2053	178	11382.9101123596
16	A03_CKDN240018930_scaffolds.fasta_bin.31	d__Bacteria;p__Verrucomicrobiota;c__Verrucomicrobiae;o__Verrucomicrobiales;f__Akkermansiaceae;g__SW10;s__	97.5	2.18	Gradient Boost (General Model)	11	0.928	71506	377.014071070832	5101129	0.55	4193	None	0.680015469458817	0.584635773978431	-0.163143789219962	-0.410861352891951	0.523402456611257	3.05528457261413	4.16792772973459	3.56242416883688	41	4161	140	36436.6357142857
17	A03_CKDN240018930_scaffolds.fasta_bin.32	d__Bacteria;p__Proteobacteria;c__Gammaproteobacteria;o__Burkholderiales;f__Methylophilaceae;g__BACL14;s__BACL14	90.66	0.04	Neural Network (Specific Model)	11	0.957	31253	298.46350931677	1201269	0.35	1288	None	0.560326013077818	0.536205835499284	-0.0449830568443458	-0.405395346538456	0.520355394109097	6.77035744432943	10.65042145199	8.4608456949885	37	1235	67	17929.3880597015
18	A03_CKDN240018930_scaffolds.fasta_bin.33	d__Bacteria;p__Cyanobacteria;c__Cyanobacteriia;o__PCC-6307;f__Cyanobiaceae;g__Vulcanococcus;s__Vulcanococcus	94.78	0.86	Neural Network (Specific Model)	11	0.926	37130	272.053395984622	2056979	0.65	2341	None	0.647139758661905	0.561850058210783	-0.151801533531432	-0.470559218664941	0.478238044218613	3.79510699134059	5.28866872838434	4.47136203489673	41	2274	119	17285.5378151261
19	A03_CKDN240018930_scaffolds.fasta_bin.36	d__Bacteria;p__Planctomycetota;c__UBA1135;o__UBA1135;f__GCA-002686595;g__GCA-2686945;s__	90.07	0.03	Gradient Boost (General Model)	11	0.914	83541	385.426983636925	4090647	0.72	3239	None	0.503525485034246	0.51415458396735	0.0206729634715818	-0.451528771619799	0.430626560019437	10.0110560349897	17.8218558570041	13.2789455374793	41	3204	93	43985.4516129032
20	A03_CKDN240018930_scaffolds.fasta_bin.39	d__Bacteria;p__Bdellovibrionota;c__Bacteriovoracia;o__Bacteriovoracales;f__Bacteriovoracaceae;g__;s__	97.54	1.11	Gradient Boost (General Model)	11	0.923	47467	316.505241090147	3424461	0.35	3339	None	0.653607559035013	0.534105829633936	-0.223741668356214	-0.372097608749775	0.493362306128005	3.63648740367356	5.04077047568304	4.2733749170815	43	3236	140	24460.4357142857
21	A03_CKDN240018930_scaffolds.fasta_bin.40	d__Bacteria;p__Proteobacteria;c__Gammaproteobacteria;o__Pseudomonadales;f__Halieaceae;g__Aequoribacter;s__Aequoribacter	97.12	1.4	Gradient Boost (General Model)	11	0.924	21258	321.777449168207	2821094	0.52	2705	None	0.65862991126055	0.547230346498379	-0.203569786425396	-0.346011703802338	0.542162291734225	3.51795616796506	4.85822603743765	4.12652271248641	45	2535	222	12707.6306306306
22	A03_CKDN240018930_scaffolds.fasta_bin.42	d__Bacteria;p__Verrucomicrobiota;c__Verrucomicrobiae;o__Verrucomicrobiales;f__Akkermansiaceae;g__SW10;s__	96.05	1.08	Gradient Boost (General Model)	11	0.936	46256	377.050847457627	3418976	0.49	2832	None	0.63903156628998	0.554603279882141	-0.15223185558113	-0.418231053158092	0.518069400854916	4.003920577514	5.62127372647735	4.73452548788591	41	2746	135	25325.7481481481
23	A03_CKDN240018930_scaffolds.fasta_bin.59	d__Bacteria;p__Proteobacteria;c__Alphaproteobacteria;o__Rhodobacterales;f__Rhodobacteraceae;g__Planktomarina;s__Planktomarina	99.93	0.01	Neural Network (Specific Model)	11	0.92	61375	313.932270916335	2563536	0.55	2510	None	0.6650624090094	0.54207240610781	-0.226888514367819	-0.34171153567841	0.530675699565546	3.37182074585215	4.63636561946693	3.94677607677633	45	2473	82	31262.6341463415
24	A03_CKDN240018930_scaffolds.fasta_bin.63	d__Bacteria;p__Bacteroidota;c__Bacteroidia;o__Flavobacteriales;f__UA16;g__;s__	93.21	0.67	Gradient Boost (General Model)	11	0.947	57215	375.462399283796	2652540	0.61	2234	None	0.6451379218226	0.552209867918563	-0.168283942940586	-0.348192417481108	0.497655573819685	3.84560914661377	5.36846023365807	4.53474757316858	19	2208	109	24335.2293577982
25	A03_CKDN240018930_scaffolds.fasta_bin.68	d__Bacteria;p__Proteobacteria;c__Alphaproteobacteria;o__Rhodobacterales;f__Rhodobacteraceae;g__Lutimaribacter;s__Lutimaribacter	99.58	0.03	Neural Network (Specific Model)	11	0.918	46145	315.238621151272	3071948	0.61	2988	None	0.755484693184674	0.536517773333187	-0.408126125051044	-0.379077012056067	0.537845918581549	1.86029417009706	2.54053179826693	2.17023926827746	46	2924	114	26946.9122807018
26	A03_CKDN240018930_scaffolds.fasta_bin.80	d__Bacteria;p__Proteobacteria;c__Gammaproteobacteria;o__Pseudomonadales;f__Litoricolaceae;g__HIMB30;s__HIMB30	97.72	0.02	Gradient Boost (General Model)	11	0.945	85583	298.2115	1884593	0.51	2000	None	0.640327768652545	0.53954333854187	-0.186795801025082	-0.379137943170695	0.528953853717203	3.96977003172528	5.5663939403676	4.69129216774356	46	1943	73	25816.3424657534
27	A04_CKDN240018931_scaffolds.fasta_bin.11	d__Bacteria;p__Proteobacteria;c__Gammaproteobacteria;o__Pseudomonadales;f__Halieaceae;g__Aequoribacter;s__Aequoribacter	94.63	1.44	Gradient Boost (General Model)	11	0.919	31190	322.435706298919	2819659	0.52	2683	None	0.656336657469334	0.546545929712429	-0.200881063764708	-0.345671405131175	0.542305936717223	3.57158651636458	4.9405325480791	4.19285015671098	47	2535	190	14840.3105263158
28	A04_CKDN240018931_scaffolds.fasta_bin.28	d__Bacteria;p__Bacteroidota;c__Bacteroidia;o__Flavobacteriales;f__UA16;g__UBA11663;s__	90.51	0.09	Gradient Boost (General Model)	11	0.932	20148	343.824987605354	2226895	0.56	2017	None	0.633742081376522	0.539666373649909	-0.174321974316009	-0.358278078249256	0.515586623844002	4.14641638446117	5.85228974968281	4.91572850256092	36	1993	188	11845.1861702128
29	A04_CKDN240018931_scaffolds.fasta_bin.33	d__Bacteria;p__Proteobacteria;c__Alphaproteobacteria;o__Rhodobacterales;f__Rhodobacteraceae;g__M30B80;s__M30B80	93.03	0.48	Neural Network (Specific Model)	11	0.922	10791	286.30989010989	2115788	0.56	2275	None	0.677302810142377	0.537733749440669	-0.259550494732536	-0.399511440367339	0.539952158444553	3.11040332394233	4.24830670173521	3.62885949891353	39	2087	260	8137.64615384615
30	A04_CKDN240018931_scaffolds.fasta_bin.34	d__Bacteria;p__Actinobacteriota;c__Acidimicrobiia;o__Acidimicrobiales;f__Ilumatobacteraceae;g__Casp-actino5;s__Casp-actino5	98.29	0.19	Gradient Boost (General Model)	11	0.953	20098	301.032182835821	2026344	0.66	2144	None	0.602628367101361	0.537422586712573	-0.121330554392315	-0.450407434959085	0.480699311593671	5.09699890330601	7.47470059186088	6.1564299132268	40	2075	168	12061.5714285714
31	A04_CKDN240018931_scaffolds.fasta_bin.37	d__Bacteria;p__Proteobacteria;c__Gammaproteobacteria;o__Pseudomonadales;f__Halieaceae;g__Luminiphilus;s__	96.23	3.79	Gradient Boost (General Model)	11	0.918	13922	300.926348547718	2836967	0.57	2892	None	0.594556066135224	0.544278494390518	-0.0923747167357902	-0.328503370903428	0.550186394616919	5.3788538788304	7.98196551411735	6.53437300819686	48	2768	307	9240.9348534202
32	A04_CKDN240018931_scaffolds.fasta_bin.4	d__Bacteria;p__Verrucomicrobiota;c__Verrucomicrobiae;o__Verrucomicrobiales;f__Akkermansiaceae;g__SW10;s__	96.7	1.3	Gradient Boost (General Model)	11	0.935	43454	377.574947220267	3438324	0.49	2842	None	0.641884243323933	0.554363456968536	-0.157876182593263	-0.419238721032177	0.517974413608255	3.92915386189402	5.50136949988785	4.63997195269276	40	2754	137	25097.2554744526
33	A04_CKDN240018931_scaffolds.fasta_bin.40	d__Bacteria;p__Proteobacteria;c__Gammaproteobacteria;o__Pseudomonadales;f__Litoricolaceae;g__HIMB30;s__HIMB30	93.05	1.24	Gradient Boost (General Model)	11	0.947	89572	297.893	1877935	0.51	2000	None	0.645579257013898	0.53996498020965	-0.195594678683127	-0.376686694675404	0.537603281490117	3.83441686334941	5.35074096270587	4.52068561380786	44	1946	69	27216.4492753623
34	A04_CKDN240018931_scaffolds.fasta_bin.44	d__Bacteria;p__Verrucomicrobiota;c__Verrucomicrobiae;o__Verrucomicrobiales;f__Akkermansiaceae;g__SW10;s__	97.68	2.16	Gradient Boost (General Model)	11	0.929	91544	383.407130811853	5128253	0.55	4151	None	0.678018550595895	0.584288513323975	-0.160417388215792	-0.413146800653311	0.523626492490626	3.09576382454611	4.22690929329546	3.6111940810308	41	4138	98	52329.112244898
35	A04_CKDN240018931_scaffolds.fasta_bin.46	d__Bacteria;p__Bdellovibrionota;c__Bacteriovoracia;o__Bacteriovoracales;f__Bacteriovoracaceae;g__;s__	94.61	0.94	Gradient Boost (General Model)	11	0.928	25595	311.653225806452	3365637	0.35	3348	None	0.659398305830925	0.534653278223378	-0.233319485147584	-0.376309093657789	0.492473464695661	3.50016885023904	4.83103276311426	4.10456702921328	42	3145	259	12994.7374517375
36	A04_CKDN240018931_scaffolds.fasta_bin.48	d__Bacteria;p__Bacteroidota;c__Bacteroidia;o__Flavobacteriales;f__UA16;g__;s__	95.02	1.02	Gradient Boost (General Model)	11	0.944	58943	371.948040510788	2677229	0.61	2271	None	0.674158854425962	0.553612798344693	-0.217744344859265	-0.348564064726163	0.496198503936983	3.17553721106088	4.34393655772007	3.70763385211942	35	2254	107	25020.8317757009
37	A04_CKDN240018931_scaffolds.fasta_bin.6	d__Bacteria;p__Bacteroidota;c__Bacteroidia;o__Flavobacteriales;f__Flavobacteriaceae;g__Polaribacter;s__	99.98	0.18	Neural Network (Specific Model)	11	0.924	26863	317.665863453815	2564539	0.29	2490	None	0.54388897748069	0.512746974884729	-0.0607356144869748	-0.502088345725922	0.478284313367463	7.57132751303642	12.3033723074571	9.61144949864007	42	2364	148	17327.9662162162
38	A04_CKDN240018931_scaffolds.fasta_bin.61	d__Bacteria;p__Proteobacteria;c__Alphaproteobacteria;o__Rhodobacterales;f__Rhodobacteraceae;g__Lutimaribacter;s__Lutimaribacter	95.42	0.28	Neural Network (Specific Model)	11	0.917	48331	313.915151515152	3045085	0.61	2970	None	0.744129714379914	0.536853152158472	-0.386095455317839	-0.379266475874407	0.535959792953035	2.00386276251121	2.72566249129055	2.33315475521649	39	2908	123	24756.7886178862
39	A04_CKDN240018931_scaffolds.fasta_bin.62	d__Bacteria;p__Planctomycetota;c__Planctomycetia;o__Pirellulales;f__Pirellulaceae;g__Rubripirellula;s__Rubripirellula	93.32	2.63	Neural Network (Specific Model)	11	0.859	19275	367.223974763407	5678609	0.5	4438	None	0.624083675307518	0.544108888608033	-0.146983054998569	-0.370992345046836	0.567606949552048	4.42014817366578	6.30513973716288	5.26741266205513	37	4170	490	11588.9979591837
40	A04_CKDN240018931_scaffolds.fasta_bin.71	d__Bacteria;p__Proteobacteria;c__Gammaproteobacteria;o__Burkholderiales;f__Methylophilaceae;g__BACL14;s__BACL14	96.29	0.02	Neural Network (Specific Model)	11	0.954	50882	301.508907823393	1219175	0.35	1291	None	0.566366723327135	0.535979170456167	-0.0566953988997471	-0.406430616773472	0.520865944588881	6.49933214552786	10.1099913154028	8.07814037522886	40	1245	51	23905.3921568627
41	A04_CKDN240018931_scaffolds.fasta_bin.78	d__Bacteria;p__Proteobacteria;c__Alphaproteobacteria;o__Rhodobacterales;f__Rhodobacteraceae;g__Planktomarina;s__Planktomarina	99.94	0	Neural Network (Specific Model)	11	0.916	66994	314.215230460922	2560591	0.55	2495	None	0.665141850426445	0.542559999691551	-0.225932340763386	-0.341646048456809	0.530779459035579	3.37005475362003	4.63370614121667	3.94461276768665	45	2459	83	30850.4939759036
42	A05_CKDN240018932_scaffolds.fasta_bin.13	d__Bacteria;p__Verrucomicrobiota;c__Verrucomicrobiae;o__Verrucomicrobiales;f__Akkermansiaceae;g__SW10;s__	96.61	0.64	Gradient Boost (General Model)	11	0.934	21125	360.931715771231	3340629	0.49	2885	None	0.642174871363461	0.554892602987561	-0.157295786438619	-0.4178627784081	0.521119954060331	3.92161691705561	5.48933263161994	4.63046049865308	40	2708	247	13524.8137651822
43	A05_CKDN240018932_scaffolds.fasta_bin.32	d__Bacteria;p__Actinobacteriota;c__Acidimicrobiia;o__Acidimicrobiales;f__Ilumatobacteraceae;g__Casp-actino5;s__Casp-actino5	98.12	1.13	Gradient Boost (General Model)	11	0.95	14897	295.578183520599	1988147	0.66	2136	None	0.608435412880628	0.536533660805284	-0.134011633058449	-0.444897406081232	0.487155910151918	4.90381310983427	7.13379898591765	5.89995802529579	38	2045	216	9204.38425925926
44	A05_CKDN240018932_scaffolds.fasta_bin.39	d__Bacteria;p__Proteobacteria;c__Alphaproteobacteria;o__Rhodobacterales;f__Rhodobacteraceae;g__Lutimaribacter;s__Lutimaribacter	96.33	0.35	Neural Network (Specific Model)	11	0.918	53646	317.808695652174	3099288	0.61	2990	None	0.74532662064223	0.536544966768735	-0.389122378932846	-0.377592592311337	0.532450286738892	1.98820452760005	2.70535862566207	2.31533977914391	42	2941	104	29800.8461538462
45	A05_CKDN240018932_scaffolds.fasta_bin.40	d__Bacteria;p__Verrucomicrobiota;c__Verrucomicrobiae;o__Verrucomicrobiales;f__Akkermansiaceae;g__SW10;s__	97.64	3.17	Gradient Boost (General Model)	11	0.93	55414	375.5634601749	5116279	0.55	4231	None	0.680188170009209	0.585591693219068	-0.16153999089388	-0.409681776808619	0.523588947875555	3.05180887006085	4.16287591992159	3.55824181546305	41	4199	159	32177.855345912
46	A05_CKDN240018932_scaffolds.fasta_bin.44	d__Bacteria;p__Cyanobacteria;c__Cyanobacteriia;o__PCC-6307;f__Cyanobiaceae;g__Vulcanococcus;s__Vulcanococcus	96.11	0.05	Neural Network (Specific Model)	11	0.922	21570	266.556639796351	2036674	0.65	2357	None	0.645043623121351	0.562285346823365	-0.147181990008328	-0.473126688050176	0.479405206655768	3.84800486567093	5.37225571321752	4.53775861731988	41	2283	162	12572.0617283951
47	A05_CKDN240018932_scaffolds.fasta_bin.53	d__Bacteria;p__Proteobacteria;c__Alphaproteobacteria;o__Rhodobacterales;f__Rhodobacteraceae;g__Planktomarina;s__Planktomarina	99.89	0.09	Neural Network (Specific Model)	11	0.921	49831	314.180732177264	2651015	0.55	2595	None	0.660619610726702	0.543684352884125	-0.215079314352642	-0.336968182415239	0.530617507263939	3.47208382921115	4.78820285276769	4.06994395045803	45	2541	108	24546.4351851852
48	A05_CKDN240018932_scaffolds.fasta_bin.55	d__Bacteria;p__Proteobacteria;c__Gammaproteobacteria;o__Pseudomonadales;f__Litoricolaceae;g__HIMB30;s__HIMB30	98.2	0.03	Gradient Boost (General Model)	11	0.946	46371	294.409047160731	1931913	0.51	2078	None	0.641624139207488	0.539812940401103	-0.188604590936139	-0.371702846937284	0.529159280749161	3.93591171873744	5.51216995784639	4.64850335685332	46	1989	101	19127.8514851485
49	A05_CKDN240018932_scaffolds.fasta_bin.56	d__Bacteria;p__Bacteroidota;c__Bacteroidia;o__Flavobacteriales;f__UA16;g__;s__	99.01	0.04	Gradient Boost (General Model)	11	0.946	44764	369.96694214876	2690627	0.61	2299	None	0.66423811354912	0.552687852037494	-0.201832302085876	-0.344989661082195	0.497710709645433	3.39020004895168	4.66407441347691	3.96930298629144	37	2253	126	21354.1825396825
50	A05_CKDN240018932_scaffolds.fasta_bin.64	d__Bacteria;p__Proteobacteria;c__Gammaproteobacteria;o__Pseudomonadales;f__Halieaceae;g__Luminiphilus;s__	95.86	4.54	Gradient Boost (General Model)	11	0.919	9446	298.384976525822	2693371	0.57	2769	None	0.602918054918359	0.54303079491231	-0.110283358820782	-0.334786541888283	0.573368102120334	5.0871760513139	7.4572327301932	6.14333804081339	46	2566	378	7125.32010582011
51	A05_CKDN240018932_scaffolds.fasta_bin.76	d__Bacteria;p__Bdellovibrionota;c__Bacteriovoracia;o__Bacteriovoracales;f__Bacteriovoracaceae;g__;s__	96.98	0.89	Gradient Boost (General Model)	11	0.926	40483	314.609878734102	3438371	0.35	3381	None	0.650419257291303	0.534568343200715	-0.216718620853853	-0.374997229217903	0.492190903308884	3.71382162416514	5.16111650170955	4.36969381061704	43	3233	177	19425.8248587571
52	A05_CKDN240018932_scaffolds.fasta_bin.79	d__Bacteria;p__Proteobacteria;c__Gammaproteobacteria;o__Pseudomonadales;f__Halieaceae;g__Aequoribacter;s__Aequoribacter	95.3	2.15	Gradient Boost (General Model)	11	0.932	11373	310.951096727796	2777035	0.52	2781	None	0.675606700454152	0.546884576021553	-0.23537347746945	-0.347942933194606	0.54319057633421	3.14537334185589	4.29956273508099	3.67111695091426	45	2500	332	8364.56325301205
53	A06_CKDN240018933_scaffolds.fasta_bin.22	d__Bacteria;p__Proteobacteria;c__Gammaproteobacteria;o__Arenicellales;f__BMS3Bbin11;g__BMS3Bbin11;s__	96.53	0.15	Gradient Boost (General Model)	11	0.86	13894	279.471801091571	3209641	0.48	3298	None	0.59002897586015	0.54722032632928	-0.078229275250113	-0.356597922851961	0.534502019385282	5.54403993614676	8.28462205269792	6.75788908717388	45	3078	353	9092.46742209632
54	A06_CKDN240018933_scaffolds.fasta_bin.49	d__Bacteria;p__Actinobacteriota;c__Acidimicrobiia;o__Acidimicrobiales;f__Ilumatobacteraceae;g__Casp-actino5;s__Casp-actino5	95	1.07	Gradient Boost (General Model)	11	0.952	19620	300.012956964368	2038352	0.66	2161	None	0.61294652310213	0.537055665007595	-0.141309110096552	-0.452113252816774	0.480932943923299	4.75900615895535	6.88194631080751	5.70912264130125	37	2080	175	11647.7257142857
55	A07_CKDN240018934_scaffolds.fasta_bin.17	d__Bacteria;p__Proteobacteria;c__Alphaproteobacteria;o__Rhodobacterales;f__Rhodobacteraceae;g__Planktomarina;s__Planktomarina	99.84	0.11	Neural Network (Specific Model)	11	0.921	49385	313.256612712199	2580467	0.55	2533	None	0.664587209646981	0.543124999749357	-0.223635829604007	-0.340500462529916	0.529912602457176	3.38240396914156	4.65231414344828	3.95974478173764	45	2483	100	25804.67
56	A07_CKDN240018934_scaffolds.fasta_bin.38	d__Bacteria;p__Bacteroidota;c__Bacteroidia;o__Flavobacteriales;f__Flavobacteriaceae;g__Polaribacter;s__	99.99	0.45	Neural Network (Specific Model)	11	0.926	76247	326.775897647544	2561642	0.29	2423	None	0.548827594740315	0.513374760875948	-0.069058388853936	-0.501300502408976	0.472391388100722	7.32042365198177	11.7767598644906	9.24795873237604	42	2376	70	36594.8857142857
57	A07_CKDN240018934_scaffolds.fasta_bin.46	d__Bacteria;p__Bacteroidota;c__Bacteroidia;o__Flavobacteriales;f__Schleiferiaceae;g__UBA10364;s__UBA10364	97.54	2.63	Gradient Boost (General Model)	11	0.945	19954	324.963323782235	1796859	0.45	1745	None	0.698509603023935	0.542376819921845	-0.2878677284265	-0.357128297387943	0.511881462787069	2.70476603317439	3.66836802519015	3.14476695987999	47	1607	165	10890.0545454545
58	A07_CKDN240018934_scaffolds.fasta_bin.51	d__Bacteria;p__Proteobacteria;c__Gammaproteobacteria;o__Burkholderiales;f__Methylophilaceae;g__BACL14;s__BACL14	95.25	0.4	Neural Network (Specific Model)	11	0.949	23252	293.597211463981	1194601	0.35	1291	None	0.569998471862711	0.536529960447427	-0.0623795759464651	-0.403621672958487	0.521665396388161	6.34199832208374	9.80075574913482	7.85757678837155	42	1231	86	13890.7093023256
59	A07_CKDN240018934_scaffolds.fasta_bin.54	d__Bacteria;p__Proteobacteria;c__Gammaproteobacteria;o__Pseudomonadales;f__Litoricolaceae;g__HIMB30;s__HIMB30	97.92	0	Gradient Boost (General Model)	11	0.945	26433	289.146435452794	1896075	0.51	2076	None	0.633479905844972	0.541371356537843	-0.170139310465514	-0.37267721107047	0.530254593219711	4.15361252840174	5.86404256192499	4.92491375260138	46	1952	154	12312.1753246753
60	A07_CKDN240018934_scaffolds.fasta_bin.59	d__Bacteria;p__Proteobacteria;c__Gammaproteobacteria;o__Pseudomonadales;f__Halieaceae;g__Aequoribacter;s__Aequoribacter	100	1.09	Gradient Boost (General Model)	11	0.918	23462	322.933211678832	2884895	0.52	2740	None	0.67309654596808	0.54708345985138	-0.230336128514894	-0.347900735889602	0.543602512564037	3.19785375264074	4.37686304058186	3.73469067551815	48	2577	209	13803.3253588517
61	A07_CKDN240018934_scaffolds.fasta_bin.6	d__Bacteria;p__Proteobacteria;c__Alphaproteobacteria;o__Rhodobacterales;f__Rhodobacteraceae;g__Lutimaribacter;s__Lutimaribacter	95.68	0.55	Gradient Boost (General Model)	11	0.921	13138	296.961194029851	2911291	0.61	3015	None	0.753648323623489	0.537400824194175	-0.402395176363144	-0.363653307020846	0.539503193808074	1.88277097941098	2.56936732193373	2.19568376933503	43	2829	312	9331.0608974359
62	A07_CKDN240018934_scaffolds.fasta_bin.70	d__Bacteria;p__Actinobacteriota;c__Acidimicrobiia;o__Acidimicrobiales;f__Ilumatobacteraceae;g__Casp-actino5;s__Casp-actino5	94.92	0.85	Gradient Boost (General Model)	11	0.951	8320	286.265639589169	1928627	0.66	2142	None	0.597759493635185	0.538040267214159	-0.110993972124499	-0.440661459968141	0.481392719076589	5.26509605442789	7.77583177953062	6.38130552437167	41	2018	295	6537.7186440678
63	A08_CKDN240018935_scaffolds.fasta_bin.23	d__Bacteria;p__Actinobacteriota;c__Acidimicrobiia;o__Acidimicrobiales;f__Ilumatobacteraceae;g__Casp-actino5;s__Casp-actino5	98.13	0.25	Gradient Boost (General Model)	11	0.947	26565	302.303228825456	2040743	0.66	2137	None	0.605859311056342	0.537542666851186	-0.127090644925621	-0.450609724120486	0.479547207680162	4.98855416744752	7.28264936228506	6.01219757261688	39	2081	142	14371.4295774648
64	A08_CKDN240018935_scaffolds.fasta_bin.24	d__Bacteria;p__Proteobacteria;c__Gammaproteobacteria;o__Pseudomonadales;f__Halieaceae;g__Aequoribacter;s__Aequoribacter	100	3.65	Gradient Boost (General Model)	11	0.927	14075	314.804431938094	2890757	0.52	2843	None	0.661896485968669	0.547980766138524	-0.207882697476555	-0.348595985168538	0.544719433564938	3.44296394955114	4.74393256192415	4.03410146280697	48	2598	309	9355.20064724919
65	A08_CKDN240018935_scaffolds.fasta_bin.29	d__Bacteria;p__Proteobacteria;c__Gammaproteobacteria;o__Pseudomonadales;f__Litoricolaceae;g__HIMB30;s__HIMB30	96.5	0.18	Gradient Boost (General Model)	11	0.942	32491	287.217495219885	1905068	0.51	2092	None	0.641271447773115	0.542037162986622	-0.183076533423857	-0.3737100591719	0.53372403411876	3.9450940182432	5.52685703812075	4.66010023589388	46	1952	155	12290.7612903226
66	A08_CKDN240018935_scaffolds.fasta_bin.31	d__Bacteria;p__Bacteroidota;c__Bacteroidia;o__Flavobacteriales;f__Flavobacteriaceae;g__Polaribacter;s__	99.88	0.08	Neural Network (Specific Model)	11	0.924	73570	327.991742361685	2575104	0.29	2422	None	0.565081763803607	0.513562527063488	-0.100317359669332	-0.501968198353262	0.479576697134821	6.55599450785177	10.2221715284793	8.15786476695304	43	2376	75	34334.72
67	A08_CKDN240018935_scaffolds.fasta_bin.32	d__Bacteria;p__Proteobacteria;c__Alphaproteobacteria;o__Rhodobacterales;f__Rhodobacteraceae;g__Planktomarina;s__Planktomarina	99.95	0.87	Neural Network (Specific Model)	11	0.918	44332	312.782085058336	2709582	0.55	2657	None	0.658481201865498	0.545290667467328	-0.207578345185875	-0.33431233244835	0.531969715667089	3.52140911776828	4.86351097226184	4.13078731807252	48	2606	113	23978.6017699115
68	A08_CKDN240018935_scaffolds.fasta_bin.51	d__Bacteria;p__Proteobacteria;c__Alphaproteobacteria;o__Rhodobacterales;f__Rhodobacteraceae;g__HIMB11;s__HIMB11	92.19	1.95	Neural Network (Specific Model)	11	0.915	77494	305.837938760269	2681382	0.5	2678	None	0.749297649757261	0.542147803375353	-0.38209109230401	-0.353867413368689	0.510366492452361	1.9371520444195	2.63935547309578	2.25733677257099	38	2640	61	43957.0819672131
69	A08_CKDN240018935_scaffolds.fasta_bin.56	d__Bacteria;p__Bacteroidota;c__Bacteroidia;o__Flavobacteriales;f__Schleiferiaceae;g__UBA10364;s__UBA10364	96.36	2.99	Gradient Boost (General Model)	11	0.951	15656	324.889521640091	1795576	0.45	1756	None	0.685250750490583	0.54265881657142	-0.262765350096172	-0.356060478344743	0.509274043460977	2.95166742385796	4.01817521971785	3.43809422741202	46	1605	171	10500.4444444444
70	A08_CKDN240018935_scaffolds.fasta_bin.61	d__Bacteria;p__Proteobacteria;c__Alphaproteobacteria;o__Rhodobacterales;f__Rhodobacteraceae;g__Lutimaribacter;s__Lutimaribacter	90.16	2.11	Neural Network (Specific Model)	11	0.92	13317	297.667224640107	2895105	0.61	2987	None	0.73346495989262	0.536267378459462	-0.367722500666827	-0.370229978245244	0.549800085274357	2.14910105733857	2.9154130495421	2.49899020434802	33	2799	307	9430.30944625407
71	A08_CKDN240018935_scaffolds.fasta_bin.64	d__Bacteria;p__Proteobacteria;c__Gammaproteobacteria;o__Burkholderiales;f__Methylophilaceae;g__BACL14;s__BACL14	94.54	0.04	Neural Network (Specific Model)	11	0.955	35179	299.380281690141	1197128	0.35	1278	None	0.569871935084749	0.533852060157203	-0.0674716417071416	-0.404898270877414	0.520301947791974	6.34741114416134	9.81133920384455	7.86514508914897	41	1235	61	19625.0491803279
72	A09_CKDN240018936_scaffolds.fasta_bin.14	d__Bacteria;p__Proteobacteria;c__Alphaproteobacteria;o__Rhodobacterales;f__Rhodobacteraceae;g__Planktomarina;s__Planktomarina	99.01	0	Neural Network (Specific Model)	11	0.92	47639	314.676307448494	2584950	0.55	2524	None	0.665352731953921	0.542233537612411	-0.2270593495261	-0.338147237054785	0.531380752389599	3.36537134996965	4.62665571850911	3.9388767089286	45	2480	100	25849.5
73	A09_CKDN240018936_scaffolds.fasta_bin.15	d__Bacteria;p__Actinobacteriota;c__Acidimicrobiia;o__Actinomarinales;f__Actinomarinaceae;g__Actinomarina;s__Actinomarina	91.38	1	Gradient Boost (General Model)	11	0.959	14294	272.964655172414	986479	0.34	1160	None	0.517335386484698	0.517643183575318	0.000594612467403754	-0.401157499683598	0.515831762196297	9.09103478636246	15.658333239328	11.8689005385524	38	1082	103	9577.46601941748
74	A09_CKDN240018936_scaffolds.fasta_bin.23	d__Bacteria;p__Proteobacteria;c__Alphaproteobacteria;o__Rhodobacterales;f__Rhodobacteraceae;g__Lutimaribacter;s__Lutimaribacter	91.17	0.47	Gradient Boost (General Model)	11	0.92	7500	280.734977422716	2630788	0.61	2879	None	0.720021622662125	0.538179445460603	-0.337883913507496	-0.363057925448069	0.576547158419768	2.34763005344234	3.17926670109694	2.72754809790476	18	2602	447	5885.43176733781
75	A09_CKDN240018936_scaffolds.fasta_bin.34	d__Bacteria;p__Proteobacteria;c__Gammaproteobacteria;o__Burkholderiales;f__Methylophilaceae;g__BACL14;s__BACL14	93.42	0.6	Neural Network (Specific Model)	11	0.956	32091	299.792965627498	1172430	0.35	1251	None	0.569708070514669	0.533903504055926	-0.0670618682715963	-0.407947622842733	0.529109797233763	6.35442805714338	9.82506495243904	7.87495837286187	31	1207	63	18610
76	A09_CKDN240018936_scaffolds.fasta_bin.36	d__Bacteria;p__Proteobacteria;c__Gammaproteobacteria;o__Pseudomonadales;f__Litoricolaceae;g__HIMB30;s__HIMB30	96.57	0.06	Gradient Boost (General Model)	11	0.946	15264	284.543728135932	1796485	0.51	2001	None	0.643005594804484	0.539511210124376	-0.19182990591845	-0.376219452829953	0.530972332393358	3.90015451343314	5.45510661926741	4.60339569667375	45	1839	180	9980.47222222222
77	A09_CKDN240018936_scaffolds.fasta_bin.39	d__Bacteria;p__Bacteroidota;c__Bacteroidia;o__Flavobacteriales;f__Schleiferiaceae;g__UBA10364;s__UBA10364	100	0.22	Gradient Boost (General Model)	11	0.946	15910	327.422917897224	1754144	0.45	1693	None	0.670368453062233	0.542187965717158	-0.23641337589544	-0.356595882124163	0.500819971601659	3.2558897006722	4.46287678420215	3.80521345409861	40	1574	164	10696
78	A09_CKDN240018936_scaffolds.fasta_bin.41	d__Bacteria;p__Proteobacteria;c__Gammaproteobacteria;o__Arenicellales;f__BMS3Bbin11;g__BMS3Bbin11;s__	94.96	2.92	Gradient Boost (General Model)	11	0.87	7155	270.744478527607	3038832	0.48	3260	None	0.600841908417656	0.549543507401141	-0.0933472970304227	-0.355717904928704	0.532786353560893	5.1580144537277	7.58352355058702	6.23787267158619	43	2928	521	5832.69097888676
79	A09_CKDN240018936_scaffolds.fasta_bin.42	d__Bacteria;p__Bacteroidota;c__Bacteroidia;o__Flavobacteriales;f__Flavobacteriaceae;g__Polaribacter;s__	95.86	0.2	Neural Network (Specific Model)	11	0.926	21525	315.624491456469	2511010	0.29	2458	None	0.523819473841497	0.51305235990576	-0.0209863841922773	-0.493560841305329	0.472566280846467	8.69143183960301	14.7492508030465	11.2663699518874	39	2306	190	13215.8421052632
80	A09_CKDN240018936_scaffolds.fasta_bin.44	d__Bacteria;p__Actinobacteriota;c__Acidimicrobiia;o__Acidimicrobiales;f__Ilumatobacteraceae;g__Casp-actino5;s__Casp-actino5	96.42	0.49	Gradient Boost (General Model)	11	0.95	16861	297.42119944212	2015270	0.66	2151	None	0.597289801192351	0.53749196362549	-0.111253454216343	-0.443532184532686	0.474406712286458	5.28161628884293	7.80565011409186	6.40349039865299	38	2081	182	11072.9120879121
81	A10_CKDN240018937_scaffolds.fasta_bin.16	d__Bacteria;p__Actinobacteriota;c__Acidimicrobiia;o__Acidimicrobiales;f__Ilumatobacteraceae;g__Casp-actino5;s__Casp-actino5	91.3	0.42	Gradient Boost (General Model)	11	0.953	6689	280.300450676014	1758303	0.67	1997	None	0.612398281359168	0.538104121693635	-0.138066512911476	-0.447472875290563	0.484940434913233	4.77636520160179	6.91196997230128	5.73193486531438	34	1856	306	5746.08823529412
82	A10_CKDN240018937_scaffolds.fasta_bin.23	d__Bacteria;p__Proteobacteria;c__Alphaproteobacteria;o__Rhodobacterales;f__Rhodobacteraceae;g__Planktomarina;s__Planktomarina	99.59	0	Neural Network (Specific Model)	11	0.921	55239	316.117503059976	2519396	0.55	2451	None	0.661145278100578	0.541300896286879	-0.221400671300909	-0.339940256385962	0.529317186563488	3.46006571786225	4.76991498608119	4.05514438159207	45	2408	94	26802.085106383
83	A10_CKDN240018937_scaffolds.fasta_bin.30	d__Bacteria;p__Bacteroidota;c__Bacteroidia;o__Flavobacteriales;f__Schleiferiaceae;g__UBA10364;s__UBA10364	96.14	2.51	Gradient Boost (General Model)	11	0.954	8728	316.770808202654	1647313	0.45	1658	None	0.687952828521401	0.542461689014827	-0.268205372753242	-0.357647367651262	0.495306070162716	2.89957647147634	3.94355377949637	3.37586631745538	43	1449	239	6892.5230125523
84	A10_CKDN240018937_scaffolds.fasta_bin.40	d__Bacteria;p__Bacteroidota;c__Bacteroidia;o__Flavobacteriales;f__Flavobacteriaceae;g__Polaribacter;s__	99.95	1.11	Neural Network (Specific Model)	11	0.925	21188	314.258181818182	2520656	0.29	2475	None	0.533466325579316	0.513758020144737	-0.0383610662253541	-0.499833948967486	0.471425018570779	8.13200925700051	13.5085556123055	10.4334143713611	41	2307	194	12993.0721649485
85	A10_CKDN240018937_scaffolds.fasta_bin.45	d__Bacteria;p__Proteobacteria;c__Gammaproteobacteria;o__Pseudomonadales;f__Litoricolaceae;g__HIMB30;s__HIMB30	96.37	1.59	Gradient Boost (General Model)	11	0.948	24454	289.146551724138	1689833	0.51	1856	None	0.637349611066809	0.539042580270859	-0.182373404985099	-0.381273663489192	0.530245551147109	4.04868126528614	5.69348886588573	4.79130473950589	46	1724	165	10241.4121212121
86	A11_CKDN240018938_scaffolds.fasta_bin.26	d__Bacteria;p__Proteobacteria;c__Alphaproteobacteria;o__Rhodobacterales;f__Rhodobacteraceae;g__Planktomarina;s__Planktomarina	99.85	0.07	Neural Network (Specific Model)	11	0.921	54984	313.923759580476	2529100	0.55	2479	None	0.666708223033483	0.54120222605091	-0.231902218692588	-0.341635118640477	0.530288324063541	3.33542374560072	4.58165833411777	3.90223329251237	45	2430	90	28101.1111111111
87	A11_CKDN240018938_scaffolds.fasta_bin.30	d__Bacteria;p__Actinobacteriota;c__Acidimicrobiia;o__Acidimicrobiales;f__Ilumatobacteraceae;g__Casp-actino5;s__Casp-actino5	94.49	0.2	Gradient Boost (General Model)	11	0.953	9249	287.88274867852	1881645	0.67	2081	None	0.600352148876594	0.536004860560137	-0.12004982240126	-0.446817741295819	0.48467545431228	5.17487496174056	7.61369164209612	6.26041459567244	36	1973	263	7154.54372623574
88	A11_CKDN240018938_scaffolds.fasta_bin.33	d__Bacteria;p__Bacteroidota;c__Bacteroidia;o__Flavobacteriales;f__Schleiferiaceae;g__UBA10364;s__UBA10364	92.17	0.21	Neural Network (Specific Model)	11	0.934	33549	333.281045751634	1797185	0.45	1683	None	0.682761054523615	0.54124308778117	-0.26146840474693	-0.357005041479444	0.508581223861012	3.00049596219911	4.08852534959394	3.49659230942551	40	1596	99	18153.3838383838
89	A11_CKDN240018938_scaffolds.fasta_bin.42	d__Bacteria;p__Bacteroidota;c__Bacteroidia;o__Flavobacteriales;f__Flavobacteriaceae;g__Polaribacter;s__	96.78	0.06	Neural Network (Specific Model)	11	0.925	22408	314.66035455278	2528380	0.29	2482	None	0.553709739843852	0.513692196329324	-0.0779017937209875	-0.502067106294347	0.475013079667552	7.08120058809558	11.2821171682859	8.90396755097245	42	2339	177	14284.6327683616
90	A12_CKDN240018939_scaffolds.fasta_bin.17	d__Bacteria;p__Actinobacteriota;c__Acidimicrobiia;o__Acidimicrobiales;f__Ilumatobacteraceae;g__Casp-actino5;s__Casp-actino5	94.7	0.64	Gradient Boost (General Model)	11	0.952	13292	290.666197843413	1949165	0.66	2133	None	0.599727129004011	0.539060972065558	-0.112540436207047	-0.454140253225297	0.484801734250924	5.19647574342024	7.65240253583606	6.28931725203468	38	2021	222	8780.02252252252
91	A12_CKDN240018939_scaffolds.fasta_bin.29	d__Bacteria;p__Proteobacteria;c__Gammaproteobacteria;o__Burkholderiales;f__Methylophilaceae;g__BACL14;s__BACL14	94.54	1.04	Neural Network (Specific Model)	11	0.957	21341	295.196875	1180838	0.35	1280	None	0.566579403953974	0.535732461912715	-0.0575790048845033	-0.404973126853603	0.518724224175435	6.49000432169652	10.0915651561383	8.0650307176196	40	1199	89	13267.8426966292
92	A12_CKDN240018939_scaffolds.fasta_bin.53	d__Bacteria;p__Bacteroidota;c__Bacteroidia;o__Flavobacteriales;f__Flavobacteriaceae;g__Polaribacter;s__	99.93	0.55	Neural Network (Specific Model)	11	0.925	39791	321.844208809135	2555449	0.29	2452	None	0.564833015621411	0.513278730948872	-0.100441108434853	-0.499568305388795	0.475613108260974	6.56702444634621	10.2440583573259	8.17340171674519	41	2356	121	21119.4132231405
93	A12_CKDN240018939_scaffolds.fasta_bin.55	d__Bacteria;p__Proteobacteria;c__Alphaproteobacteria;o__Rhodobacterales;f__Rhodobacteraceae;g__Planktomarina;s__Planktomarina	99.96	0.11	Neural Network (Specific Model)	11	0.917	51587	313.17873651772	2652841	0.55	2596	None	0.663238583873579	0.544862655610202	-0.217258288936696	-0.337293787156924	0.531008674467531	3.41262202178967	4.6979537355285	3.99681595077804	45	2543	111	23899.4684684685
94	A12_CKDN240018939_scaffolds.fasta_bin.8	d__Bacteria;p__Actinobacteriota;c__Acidimicrobiia;o__Actinomarinales;f__Actinomarinaceae;g__Actinomarina;s__Actinomarina	90.59	0.27	Gradient Boost (General Model)	11	0.959	57504	289.950234741784	962301	0.34	1065	None	0.526180513505374	0.516748933529305	-0.0182517647625378	-0.407226021017104	0.518056991716248	8.55073350265194	14.4336695381435	11.0557012008964	40	1050	31	31041.9677419355
95	A13_CKDN240018940_scaffolds.fasta_bin.19	d__Bacteria;p__Actinobacteriota;c__Acidimicrobiia;o__Actinomarinales;f__Actinomarinaceae;g__Actinomarina;s__Actinomarina	91.25	1.64	Gradient Boost (General Model)	11	0.954	52875	287.048676345004	1053546	0.34	1171	None	0.531376843396081	0.516989313357474	-0.0278294534662053	-0.401726310158486	0.51944247626245	8.24975894691576	13.7665645508018	10.6076928301461	40	1151	43	24501.0697674419
96	A13_CKDN240018940_scaffolds.fasta_bin.21	d__Bacteria;p__Actinobacteriota;c__Acidimicrobiia;o__Acidimicrobiales;f__Ilumatobacteraceae;g__Casp-actino5;s__Casp-actino5	96.96	0.25	Gradient Boost (General Model)	11	0.949	21285	301.913488372093	2047308	0.66	2150	None	0.599034035523194	0.53817762520494	-0.113078670439113	-0.442611044567943	0.476171716701075	5.22053955179901	7.6956081772633	6.32154606715108	39	2089	164	12483.5853658537
97	A13_CKDN240018940_scaffolds.fasta_bin.33	d__Bacteria;p__Proteobacteria;c__Gammaproteobacteria;o__Pseudomonadales;f__Litoricolaceae;g__HIMB30;s__HIMB30	95.16	2.28	Gradient Boost (General Model)	11	0.953	5192	266.356065178033	1382889	0.51	1657	None	0.635498167639713	0.53987846493901	-0.177113385531139	-0.383464799667379	0.528594188089235	4.09854307617006	5.77431341914569	4.85470619428616	41	1385	289	4785.0830449827
98	A13_CKDN240018940_scaffolds.fasta_bin.51	d__Bacteria;p__Proteobacteria;c__Alphaproteobacteria;o__Rhodobacterales;f__Rhodobacteraceae;g__Planktomarina;s__Planktomarina	99.72	0	Neural Network (Specific Model)	11	0.92	54927	316.669215291751	2561108	0.55	2485	None	0.668191636994947	0.542176696767434	-0.232424117411978	-0.34215123728097	0.530274454816707	3.30295727744359	4.53304412744957	3.86257685873317	45	2441	93	27538.7956989247
99	A13_CKDN240018940_scaffolds.fasta_bin.52	d__Bacteria;p__Bacteroidota;c__Bacteroidia;o__Flavobacteriales;f__Schleiferiaceae;g__UBA10364;s__UBA10364	91.77	0.87	Neural Network (Specific Model)	11	0.938	34454	332.083766608897	1833520	0.45	1731	None	0.680175726171766	0.543387723662462	-0.251731860240318	-0.356898646718879	0.501344750043353	3.05205917691641	4.16323966563577	3.55854298505995	39	1643	113	16225.8407079646
100	A13_CKDN240018940_scaffolds.fasta_bin.56	d__Bacteria;p__Proteobacteria;c__Gammaproteobacteria;o__Burkholderiales;f__Methylophilaceae;g__BACL14;s__BACL14	92.88	0.09	Neural Network (Specific Model)	11	0.951	21003	294.788976377953	1176650	0.35	1270	None	0.575759044896805	0.536990489856235	-0.0721959806978146	-0.403420113800523	0.523821895811694	6.10071950897246	9.33303310380118	7.5216738200239	41	1202	89	13220.7865168539
101	A13_CKDN240018940_scaffolds.fasta_bin.64	d__Bacteria;p__Bacteroidota;c__Bacteroidia;o__Flavobacteriales;f__Flavobacteriaceae;g__Polaribacter;s__	90.64	1.58	Neural Network (Specific Model)	11	0.925	8332	296.585115131579	2335038	0.29	2432	None	0.563009177074764	0.513025886716693	-0.0974283981612657	-0.492169353299366	0.479903747862326	6.64850662703015	10.4062449542058	8.28835699439411	35	2152	348	6709.87931034483
102	A14_CKDN240018941_scaffolds.fasta_bin.19	d__Bacteria;p__Actinobacteriota;c__Acidimicrobiia;o__Actinomarinales;f__Actinomarinaceae;g__Actinomarina;s__Actinomarina	90.3	1.13	Gradient Boost (General Model)	11	0.957	12712	273.210985178727	978472	0.34	1147	None	0.53910887828041	0.517153035800632	-0.042455213369843	-0.403990134951655	0.521749124302512	7.82307508681576	12.8396923903184	9.97888185881783	40	1085	101	9687.84158415842
103	A14_CKDN240018941_scaffolds.fasta_bin.22	d__Bacteria;p__Proteobacteria;c__Alphaproteobacteria;o__Rhodobacterales;f__Rhodobacteraceae;g__Planktomarina;s__Planktomarina	99.45	1.1	Neural Network (Specific Model)	11	0.921	29164	309.278771384137	2584648	0.55	2572	None	0.669674760789916	0.541982773584493	-0.235601560471953	-0.338255916717259	0.532976648159426	3.2708151318509	4.48508756872331	3.82338738652941	44	2490	153	16893.1241830065
104	A14_CKDN240018941_scaffolds.fasta_bin.52	d__Bacteria;p__Bacteroidota;c__Bacteroidia;o__Flavobacteriales;f__Schleiferiaceae;g__UBA10364;s__	91.33	0.78	Gradient Boost (General Model)	11	0.942	7337	298.845002672368	1775253	0.49	1871	None	0.761356596940088	0.5803206325476	-0.311958517824433	-0.335448459352154	0.510650307617949	1.79027504863404	2.45103123086556	2.09110951082436	36	1712	286	6207.17832167832
105	A14_CKDN240018941_scaffolds.fasta_bin.7	d__Bacteria;p__Desulfobacterota;c__Desulfobulbia;o__Desulfobulbales;f__Desulfocapsaceae;g__JABDQA01;s__JABDQA01	93.05	2.36	Gradient Boost (General Model)	11	0.881	6933	290.346144247567	3954734	0.51	4007	None	0.583385526535594	0.550103697496665	-0.0605010095194482	-0.370800019776625	0.56792223652768	5.79619923895895	8.75414062186323	7.10188167879374	37	3804	692	5714.93352601156
106	A15_CKDN240018942_scaffolds.fasta_bin.24	d__Bacteria;p__Proteobacteria;c__Alphaproteobacteria;o__Rhodospirillales;f__Casp-alpha2;g__;s__	98.61	0.82	Gradient Boost (General Model)	11	0.904	82816	317.237913858775	3588754	0.58	3413	None	0.572765858465512	0.536408913658204	-0.067778412851793	-0.308860787416389	0.536163561255993	6.22484237595274	9.57265757337462	7.69411727883644	40	3405	78	46009.6666666667
107	A15_CKDN240018942_scaffolds.fasta_bin.3	d__Bacteria;p__Proteobacteria;c__Alphaproteobacteria;o__Thalassobaculales;f__Thalassobaculaceae;g__JADHLJ01;s__	99.64	3.64	Gradient Boost (General Model)	11	0.903	39130	324.951720093823	5518309	0.62	5116	None	0.583600919263746	0.537458002452533	-0.0858539952901497	-0.302233811204892	0.522313336441988	5.78783639862156	8.73842512012313	7.09041999833058	52	5017	237	23284.0042194093
108	A15_CKDN240018942_scaffolds.fasta_bin.37	d__Bacteria;p__Proteobacteria;c__Gammaproteobacteria;o__Burkholderiales;f__UBA3031;g__;s__	99.41	3.23	Gradient Boost (General Model)	11	0.934	257723	310.598720682303	2334023	0.48	2345	None	0.5778171303828	0.542527767986142	-0.0650461865346571	-0.353280336236004	0.570663844264194	6.01690351930894	9.17241776357569	7.405662406499	50	2305	65	35908.0461538462
109	A15_CKDN240018942_scaffolds.fasta_bin.46	d__Bacteria;p__Bacteroidota;c__Bacteroidia;o__Chitinophagales;f__Saprospiraceae;g__AM-2324;s__	97.94	1.85	Gradient Boost (General Model)	11	0.918	177872	376.259459459459	3180207	0.38	2590	None	0.719868935250691	0.541533363747882	-0.32931594513138	-0.416747911501717	0.514983898558735	2.34998897915119	3.18243484128371	2.7302776779736	44	2567	47	67663.9787234043
110	A15_CKDN240018942_scaffolds.fasta_bin.47	d__Bacteria;p__Planctomycetota;c__Phycisphaerae;o__Phycisphaerales;f__Zrk34;g__;s__	100	0.22	Gradient Boost (General Model)	11	0.894	80092	355.179578298981	5025401	0.65	4221	None	0.520335203367211	0.572483825199142	0.0910918693882573	-0.271497569474674	0.469690411450086	8.90371398362523	15.2298416611572	11.5856868046806	39	4192	108	46531.4907407407
111	A15_CKDN240018942_scaffolds.fasta_bin.48	d__Bacteria;p__Chlamydiota;c__Chlamydiia;o__JAAKFQ01;f__;g__;s__	96.9	0.27	Gradient Boost (General Model)	11	0.933	149002	343.114285714286	1307499	0.45	1190	None	0.615086394628496	0.550004350981964	-0.118330052353833	-0.461973329267626	0.546628108748124	4.69187445431233	6.76626987030169	5.62106920406457	38	1181	13	100576.846153846
112	A15_CKDN240018942_scaffolds.fasta_bin.49	d__Bacteria;p__Planctomycetota;c__Planctomycetia;o__Pirellulales;f__UBA7805;g__MB-PLM-2;s__	96.55	0.98	Gradient Boost (General Model)	11	0.86	135500	362.572163795032	5644665	0.59	4469	None	0.566232519043882	0.537809278037079	-0.0528500384198357	-0.356487291388645	0.513561809943688	6.50522550782664	10.1216390410284	8.08642525850079	37	4435	76	74271.9078947368
113	A15_CKDN240018942_scaffolds.fasta_bin.5	d__Bacteria;p__Proteobacteria;c__Gammaproteobacteria;o__Burkholderiales;f__Methylophilaceae;g__BACL14;s__BACL14	96.14	0.01	Neural Network (Specific Model)	11	0.96	56323	305.011235955056	1183211	0.35	1246	None	0.560868344654416	0.533961258775308	-0.0503914571271007	-0.406663249483859	0.520241783029977	6.74553654750973	10.6005243075122	8.42565375611009	40	1222	42	28171.6904761905
114	A15_CKDN240018942_scaffolds.fasta_bin.51	d__Bacteria;p__Proteobacteria;c__Alphaproteobacteria;o__UBA8366;f__GCA-2696645;g__GCA-2696645;s__	100	0.27	Gradient Boost (General Model)	11	0.895	75978	318.299073294019	3791621	0.6	3561	None	0.660246532236659	0.537930420925161	-0.227382773967555	-0.284441644703594	0.517108437018097	3.4806389056112	4.80123560486864	4.08048495886409	20	3503	84	45138.3452380952
115	A15_CKDN240018942_scaffolds.fasta_bin.52	d__Bacteria;p__Proteobacteria;c__Alphaproteobacteria;o__Rhodobacterales;f__Rhodobacteraceae;g__Marivita;s__	92.24	1.48	Neural Network (Specific Model)	11	0.916	34038	303.637403689003	4251610	0.57	4283	None	0.706610707778961	0.555588077183949	-0.271824822736448	-0.299671062078721	0.519492961182084	2.5642475717969	3.47360816947239	2.9796357186196	20	4177	241	17641.5352697095
116	A15_CKDN240018942_scaffolds.fasta_bin.55	d__Bacteria;p__Proteobacteria;c__Alphaproteobacteria;o__JACQOE01;f__JACQOE01;g__;s__	96.03	3.7	Gradient Boost (General Model)	11	0.933	66797	320.681227075692	3088005	0.67	2999	None	0.522042765029569	0.541441806011669	0.0358284875063412	-0.262868491293232	0.478770527195223	8.79897859500048	14.9920620703521	11.4279239597578	35	2955	89	34696.6853932584
117	A15_CKDN240018942_scaffolds.fasta_bin.60	d__Bacteria;p__Desulfobacterota_B;c__Binatia;o__UBA1149;f__UBA1149;g__;s__	97.83	0.4	Gradient Boost (General Model)	11	0.918	530027	359.19280875456	4499924	0.61	3838	None	0.563215087554687	0.540464069572313	-0.0420953385492904	-0.41700617496494	0.532028774030403	6.63925329509275	10.3877823082521	8.27528661847907	40	3844	16	281245.25
118	A15_CKDN240018942_scaffolds.fasta_bin.65	d__Bacteria;p__Proteobacteria;c__Alphaproteobacteria;o__SPJN01;f__SPJN01;g__SPJN01;s__	99.68	0	Gradient Boost (General Model)	11	0.931	419883	323.317991631799	2981602	0.55	2868	None	0.640206471503839	0.546623106370205	-0.171202724588545	-0.334511787922116	0.528034550616353	3.97295317760537	5.57150127858703	4.69531872475427	43	2867	8	372700.25
119	A15_CKDN240018942_scaffolds.fasta_bin.70	d__Bacteria;p__Proteobacteria;c__Alphaproteobacteria;o__Rhodospirillales;f__UBA2165;g__;s__	96.67	4.4	Gradient Boost (General Model)	11	0.911	81275	311.163687676388	5437367	0.56	5315	None	0.597131706858077	0.542284948394436	-0.101140108398781	-0.332626220192925	0.548997270869812	5.28718907088357	7.8157177418549	6.41097742437097	37	5259	154	35307.5779220779
120	A15_CKDN240018942_scaffolds.fasta_bin.71	d__Bacteria;p__Proteobacteria;c__Alphaproteobacteria;o__Rhodospirillales;f__Casp-alpha2;g__TMED8;s__	96.65	3.24	Gradient Boost (General Model)	11	0.917	119144	322.196202531646	4822525	0.64	4582	None	0.543631508831215	0.535278523904461	-0.0156049319255811	-0.247133953332626	0.49869987587365	7.58466100795028	12.3315793753486	9.6308423211542	33	4552	86	56075.8720930233
121	A15_CKDN240018942_scaffolds.fasta_bin.73	d__Bacteria;p__Proteobacteria;c__Alphaproteobacteria;o__CADEGL01;f__CADEGL01;g__JABIRQ01;s__	95.54	0.44	Gradient Boost (General Model)	11	0.912	179896	327.233939083696	4198667	0.66	3907	None	0.546449155651845	0.523463883481599	-0.043909948509475	-0.313437917824639	0.513329424995607	7.44011689262087	12.0269876398728	9.42101996442286	36	3895	42	99968.2619047619
122	A15_CKDN240018942_scaffolds.fasta_bin.74	d__Bacteria;p__Proteobacteria;c__Alphaproteobacteria;o__Parvibaculales;f__Parvibaculaceae;g__Mf105b01;s__Mf105b01	100	4.53	Neural Network (Specific Model)	11	0.902	562229	313.676693925234	3565960	0.56	3424	None	0.630546434643272	0.562247016221675	-0.121475821927117	-0.346495214103399	0.541002503721838	4.2350067300773	5.99755109614742	5.02903430832761	41	3395	73	48848.7671232877
123	A15_CKDN240018942_scaffolds.fasta_bin.76	d__Bacteria;p__Planctomycetota;c__Planctomycetia;o__Pirellulales;f__Pirellulaceae;g__;s__	93.72	0.51	Gradient Boost (General Model)	11	0.863	93610	364.215472481828	7305666	0.57	5778	None	0.601640878181965	0.531782877363894	-0.131365645250492	-0.356301449222742	0.542848191396853	5.13063223775081	7.5346185490073	6.20129743138162	40	5738	232	31489.9396551724
124	A15_CKDN240018942_scaffolds.fasta_bin.84	d__Bacteria;p__Proteobacteria;c__Gammaproteobacteria;o__Nevskiales;f__Oceanococcaceae;g__Oceanococcus;s__	99.88	0.08	Gradient Boost (General Model)	11	0.943	443275	355.225641025641	3519684	0.59	3120	None	0.637029106890399	0.544293589648015	-0.170377750181395	-0.318613683250121	0.539311750381587	4.0572683420343	5.70737979748406	4.8022122300532	47	3119	14	251406
125	A15_CKDN240018942_scaffolds.fasta_bin.86	d__Bacteria;p__Proteobacteria;c__Gammaproteobacteria;o__Nevskiales;f__Oceanococcaceae;g__MS8;s__	95.23	0.29	Gradient Boost (General Model)	11	0.932	135799	340.198214835334	3550351	0.58	3249	None	0.633893843611854	0.544307526164849	-0.164587688283906	-0.331656635101281	0.53384850466037	4.14225667021315	5.84549983742452	4.91042048898111	40	3232	46	77181.5434782609
126	A15_CKDN240018942_scaffolds.fasta_bin.87	d__Bacteria;p__Planctomycetota;c__Planctomycetia;o__Planctomycetales;f__Planctomycetaceae;g__Rubinisphaera;s__	99.96	0.21	Neural Network (Specific Model)	11	0.838	55837	361.827018121911	6281950	0.49	4856	None	0.62495689016034	0.541242012074707	-0.154671803404051	-0.389771888509976	0.56427226431899	4.39465472318265	6.26246542519279	5.23446263437172	39	4761	244	25745.6967213115
127	A15_CKDN240018942_scaffolds.fasta_bin.88	d__Bacteria;p__Planctomycetota;c__Planctomycetia;o__Planctomycetales;f__Planctomycetaceae;g__JABMPE01;s__JABMPE01	96.37	0.4	Neural Network (Specific Model)	11	0.861	34626	383.69402850442	7397440	0.57	5543	None	0.595505328959879	0.539856781971364	-0.103080203577893	-0.437991473046154	0.547600187841239	5.34487784996448	7.92020250258843	6.48858228443673	23	5468	364	20322.6373626374
128	A15_CKDN240018942_scaffolds.fasta_bin.89	d__Bacteria;p__Proteobacteria;c__Alphaproteobacteria;o__UBA6615;f__UBA6615;g__JABJAG01;s__	94.62	2.43	Gradient Boost (General Model)	11	0.93	58913	317.492086752638	3489116	0.65	3412	None	0.560724031323518	0.53213212580363	-0.053730838890263	-0.313938172725595	0.49021725320637	6.75213178182469	10.6137747263521	8.4350019181675	31	3370	92	37925.1739130435
129	A15_CKDN240018942_scaffolds.fasta_bin.9	d__Bacteria;p__Proteobacteria;c__Gammaproteobacteria;o__Ga0077536;f__Ga0077536;g__;s__	100	0.52	Gradient Boost (General Model)	11	0.904	40959	326.340909090909	4758544	0.68	4400	None	0.508053862948236	0.517507221583887	0.0182671047695111	-0.364703249311856	0.481072568090777	9.69855365088086	17.0760918374155	12.7965122800911	19	4315	178	26733.393258427
